# Supplementary material for: Wheat Metabolite Interferences on Fluorescent Pseudomonas Physiology Modify Wheat Metabolome through an Ecological Feedback
Source: Metabolites. 2022 Mar 9;12(3):236. doi: 10.3390/metabo12030236 (PMC8955329; doi:10.3390/metabo12030236)
Supplement: Supplementary file 1 [file metabolites-12-00236-s001.zip]

Archive with 8 entries (8 files):
- Figure S1.TIF
- Figure S2.TIF
- Figure S3.TIF
- Figure S4.TIF
- Figure S5.TIF
- Table S1.pdf
- Table S2.pdf
- Table S3.pdf
